# Supplementary material for: Changes in the Pneumococcal Vaccination Uptake and Its Determinants before, during, and after the COVID-19 Pandemic among Community-Living Older Adults in Hong Kong, China: Repeated Random Telephone Surveys
Source: Vaccines (Basel). 2024 Aug 7;12(8):894. doi: 10.3390/vaccines12080894 (PMC11359888; doi:10.3390/vaccines12080894)
Supplement: Supplementary file 1 [file vaccines-12-00894-s001.zip]

Archive with 1 entries (1 files):
- vaccines-3121706-supplementary.pdf
